# Supplementary material for: Graph theory-based analysis of functional connectivity changes in brain networks underlying cognitive fatigue: An EEG study
Source: PLoS One. 2025 Aug 4;20(8):e0329212. doi: 10.1371/journal.pone.0329212 (PMC12321060; doi:10.1371/journal.pone.0329212)
Supplement: S1 File — (XLSX) [file pone.0329212.s001.xlsx]

## Sheet: VAS-F
	Total score of VAS-F								fatigue subscale								energy subscale
subject	Pre	Post	difference value(post-pre)					subject	Pre	Post	difference value(post-pre)					subject	Pre	Post	difference value(post-pre)
1	47	90	43					1	4	72	68					1	43	18	-25
2	50	95	45					2	9	80	71					2	41	15	-26
3	54	100	46					3	11	82	71					3	43	18	-25
4	58	100	42					4	12	80	68					4	46	20	-26
5	57	100	43					5	19	86	67					5	38	14	-24
6	52	104	52					6	8	89	81					6	44	15	-29
7	53	100	47					7	8	77	69					7	45	23	-22
8	55	107	52					8	14	88	74					8	41	19	-22
9	50	99	49					9	5	75	70					9	45	24	-21
10	54	107	53					10	16	89	73					10	38	18	-20
11	49	99	50					11	7	78	71					11	42	21	-21
12	60	105	45					12	13	86	73					12	47	19	-28
13	48	99	51					13	8	79	71					13	40	20	-20
14	52	94	42					14	9	76	67					14	43	18	-25
15	55	100	45					15	11	81	70					15	44	19	-25
16	58	96	38					16	18	78	60					16	40	18	-22
17	55	104	49					17	12	83	71					17	43	21	-22
18	53	104	51					18	14	80	66					18	39	24	-15
19	57	95	38					19	18	76	58					19	39	19	-20
20	52	104	52					20	11	81	70					20	41	23	-18
21	52	105	53					21	12	86	74					21	40	19	-21
22	54	101	47					22	15	83	68					22	39	18	-21
23	52	99	47					23	6	76	70					23	46	23	-23
24	47	100	53					24	5	78	73					24	42	22	-20
25	53	98	45					25	14	75	61					25	39	23	-16
26	51	110	59					26	6	92	86					26	45	18	-27
27	52	98	46					27	11	79	68					27	41	19	-22
28	55	102	47					28	12	82	70					28	43	20	-23
29	53	100	47					29	11	81	70					29	42	19	-23
30	48	105	57					30	8	83	75					30	40	22	-18
31	53	101	48					31	10	81	71					31	43	20	-23
32	55	103	48					32	9	80	71					32	46	23	-23
33	54	104	50					33	17	88	71					33	37	16	-21
34	58	105	47					34	19	87	68					34	39	18	-21
35	57	98	41					35	11	78	67					35	46	20	-26
36	53	97	44					36	10	76	66					36	43	21	-22
37	50	97	47					37	9	77	68					37	41	20	-21
38	51	102	51					38	9	83	74					38	42	19	-23
39	50	98	48					39	13	81	68					39	37	17	-20
40	49	103	54					40	7	80	73					40	42	23	-19
41	50	99	49					41	12	79	67					41	38	20	-18
42	49	104	55					42	9	83	74					42	40	21	-19
43	53	105	52					43	7	82	75					43	46	23	-23
44	51	102	51					44	10	80	70					44	41	22	-19
45	54	100	46					45	14	82	68					45	40	18	-22
46	58	96	38					46	19	80	61					46	39	16	-23
47	57	99	42					47	13	79	66					47	44	20	-24
48	56	96	40					48	11	77	66					48	45	19	-26

## Sheet: PSD
	α-band								β-band								θ-band
chanel	Post	Pre	difference value(post-pre)					chanel	Post	Pre	difference value(post-pre)					chanel	Post	Pre	difference value(post-pre)
'FP1'	1.45822	0.760775	0.697442					'FP1'	-3.98436	-2.98848	-0.99588					'FP1'	2.95852	3.15185	-0.193328
'FPZ'	1.38508	0.692015	0.69306					'FPZ'	-4.04665	-3.38501	-0.661632					'FPZ'	3.04437	3.03258	0.0117969
'FP2'	1.43091	0.883941	0.546969					'FP2'	-3.52541	-2.61955	-0.905856					'FP2'	3.0968	3.2606	-0.163799
'AF3'	1.3445	0.458616	0.885883					'AF3'	-4.00095	-3.54361	-0.457346					'AF3'	2.9349	2.74532	0.18958
'AF4'	1.74442	0.73232	1.0121					'AF4'	-3.37436	-3.25385	-0.120512					'AF4'	3.75681	2.95429	0.802517
'F7'	0.539756	-0.248931	0.788687					'F7'	-4.29695	-3.80045	-0.496502					'F7'	1.52639	1.50959	0.0168005
'F5'	1.29313	0.270426	1.0227					'F5'	-3.86245	-3.59131	-0.271147					'F5'	2.56408	2.06465	0.499428
'F3'	1.95908	0.778462	1.18062					'F3'	-3.56628	-3.49082	-0.0754666					'F3'	3.64467	2.90637	0.738298
'F1'	2.42198	1.16465	1.25733					'F1'	-3.5614	-3.61895	0.0575469					'F1'	4.5539	3.723	0.8309
'FZ'	2.59765	1.36124	1.23641					'FZ'	-3.48701	-3.63404	0.147029					'FZ'	4.87392	3.93994	0.933975
'F2'	2.45808	1.25906	1.19902					'F2'	-3.3919	-3.61725	0.225347					'F2'	4.69557	3.66732	1.02825
'F4'	2.08438	0.863696	1.22069					'F4'	-3.25742	-3.36014	0.102715					'F4'	4.08373	3.12553	0.958202
'F6'	1.28121	0.307173	0.974038					'F6'	-3.64799	-3.48961	-0.158375					'F6'	2.91816	2.20043	0.717731
'F8'	0.589186	-0.374181	0.963367					'F8'	-3.87828	-3.70998	-0.168307					'F8'	1.83363	1.54077	0.292863
'FC5'	1.08816	-0.136277	1.22444					'FC5'	-4.46298	-4.49235	0.0293699					'FC5'	1.66602	1.18574	0.480283
'FC3'	2.05737	0.764662	1.29271					'FC3'	-3.9912	-4.078	0.0868018					'FC3'	3.30174	2.58907	0.71267
'FC1'	2.53722	1.20116	1.33605					'FC1'	-3.82175	-4.04499	0.223249					'FC1'	4.24673	3.43668	0.81005
'FCZ'	2.8908	1.75752	1.13328					'FCZ'	-3.57713	-3.72343	0.146298					'FCZ'	4.86505	4.23776	0.627292
'FC2'	2.58998	1.28495	1.30503					'FC2'	-3.64309	-3.9286	0.285507					'FC2'	4.37602	3.48121	0.894817
'FC4'	2.23624	0.885701	1.35054					'FC4'	-3.68962	-3.89146	0.201835					'FC4'	3.50735	2.70957	0.797783
'FC6'	1.26698	0.0163876	1.25059					'FC6'	-4.16133	-4.10038	-0.0609422					'FC6'	2.15404	1.45296	0.701086
'T7'	-0.705706	-1.81456	1.10885					'T7'	-5.92956	-5.51147	-0.418092					'T7'	-0.792677	-1.28699	0.494313
'C5'	1.15803	-0.27275	1.43078					'C5'	-4.9157	-4.97075	0.0550532					'C5'	0.900402	0.332971	0.567431
'C3'	2.25548	0.712052	1.54343					'C3'	-4.40866	-4.61138	0.202726					'C3'	2.38489	1.77321	0.611678
'C1'	2.53971	1.07447	1.46524					'C1'	-4.21098	-4.4788	0.26782					'C1'	3.19778	2.58798	0.609801
'CZ'	2.68872	1.1218	1.56691					'CZ'	-4.16015	-4.59463	0.434477					'CZ'	3.41575	2.68286	0.732892
'C2'	2.56002	1.11162	1.4484					'C2'	-4.09943	-4.43856	0.339125					'C2'	3.30525	2.63274	0.672504
'C4'	2.33642	0.912396	1.42402					'C4'	-4.15104	-4.32904	0.177998					'C4'	2.60778	1.98346	0.624321
'C6'	1.1197	0.0251934	1.0945					'C6'	-4.76192	-4.61198	-0.149945					'C6'	1.15828	0.708819	0.449462
'T8'	-0.680081	-1.43838	0.758302					'T8'	-5.713	-5.04546	-0.66754					'T8'	-0.504617	-0.864634	0.360017
'TP7'	-1.59169	-2.8163	1.22461					'TP7'	-6.84562	-6.70083	-0.144798					'TP7'	-1.95974	-2.44344	0.483703
'CP5'	0.460017	-1.0268	1.48681					'CP5'	-5.62851	-5.93717	0.308658					'CP5'	-0.0557216	-0.569355	0.513634
'CP3'	1.83007	0.162225	1.66785					'CP3'	-4.87297	-5.19304	0.320078					'CP3'	1.44095	0.87579	0.565162
'CP1'	2.31296	0.619129	1.69383					'CP1'	-4.61616	-4.94061	0.324456					'CP1'	2.06621	1.63881	0.427401
'CPZ'	2.5539	1.00827	1.54563					'CPZ'	-4.28669	-4.73348	0.446785					'CPZ'	2.95643	2.39375	0.562683
'CP2'	2.29717	0.767223	1.52994					'CP2'	-4.46541	-4.83724	0.371827					'CP2'	2.19806	1.8347	0.363359
'CP4'	1.84062	0.366241	1.47438					'CP4'	-4.64723	-4.94067	0.293439					'CP4'	1.52913	1.19686	0.332268
'CP6'	0.687678	-0.671444	1.35912					'CP6'	-5.29647	-5.51294	0.216471					'CP6'	0.226189	-0.124333	0.350522
'TP8'	-1.30889	-2.24584	0.936941					'TP8'	-6.46756	-6.43674	-0.0308194					'TP8'	-1.70093	-1.75747	0.0565421
'P7'	-1.22813	-2.69107	1.46294					'P7'	-6.85786	-7.07884	0.220982					'P7'	-2.09525	-2.20794	0.112687
'P5'	0.0403055	-1.64534	1.68564					'P5'	-5.89298	-6.26138	0.368393					'P5'	-0.797144	-1.01903	0.221884
'P3'	1.2385	-0.598305	1.83681					'P3'	-5.13305	-5.64129	0.508243					'P3'	0.446567	0.215877	0.23069
'P1'	1.86997	0.0611448	1.80883					'P1'	-4.73351	-5.20108	0.467564					'P1'	1.11093	0.93588	0.175052
'PZ'	2.19015	0.517748	1.6724					'PZ'	-4.49109	-4.96919	0.478104					'PZ'	1.63353	1.44935	0.184181
'P2'	1.99485	0.377466	1.61739					'P2'	-4.57731	-5.03534	0.458026					'P2'	1.46042	1.47503	-0.0146125
'P4'	1.64051	-0.000609875	1.64112					'P4'	-4.65373	-5.12558	0.47185					'P4'	0.91733	0.982233	-0.0649025
'P6'	0.701501	-1.07462	1.77612					'P6'	-5.44145	-5.97337	0.531916					'P6'	-0.131354	-0.290904	0.15955
'P8'	-0.708376	-2.25219	1.54382					'P8'	-6.63636	-7.03503	0.398669					'P8'	-1.75688	-1.86149	0.104613
'PO7'	-0.537241	-2.27528	1.73804					'PO7'	-6.14343	-6.38747	0.244032					'PO7'	-1.60373	-1.67471	0.0709744
'PO3'	0.466971	-1.24377	1.71074					'PO3'	-5.35191	-5.82986	0.47795					'PO3'	-0.455008	-0.165463	-0.289546
'POZ'	0.715643	-0.900219	1.61586					'POZ'	-5.20897	-5.80662	0.597652					'POZ'	0.059776	0.498649	-0.438873
'PO4'	0.0115791	-1.47779	1.48937					'PO4'	-5.77456	-6.25218	0.477615					'PO4'	-0.723022	-0.214226	-0.508796
'PO8'	-0.953423	-2.57958	1.62616					'PO8'	-6.61935	-7.10924	0.489892					'PO8'	-2.168	-1.94035	-0.227652
'O1'	-1.25443	-3.04461	1.79018					'O1'	-6.32205	-6.82696	0.50491					'O1'	-2.09558	-1.82916	-0.26642
'OZ'	-1.76704	-3.15079	1.38376					'OZ'	-6.60867	-7.00507	0.396404					'OZ'	-2.07273	-1.49639	-0.576344
'O2'	-2.57855	-3.79945	1.2209					'O2'	-7.22333	-7.59314	0.36981					'O2'	-2.87611	-2.30217	-0.573936

## Sheet: Global graph theory indicators
	Eg							Eloc							Cp							Lp								Sigma
Thresholed Value	Post	Pre	difference value(post-pre)				Thresholed Value	Post	Pre	difference value(post-pre)				Thresholed Value	Post	Pre	difference value(post-pre)				Thresholed Value	Post	Pre	difference value(post-pre)				Thresholed Value	Post	Pre	difference value(post-pre)
0.05	0.0602425	0.0547683	0.0054741				0.05	0.0618683	0.0513981	0.0104702				0.05	0.123478	0.112514	0.0109641				0.05	17.8867	19.5941	-1.70737				0.05	1.14764	1.16107	-0.0134318
0.1	0.111299	0.0976132	0.0136856				0.1	0.115945	0.0995713	0.016374				0.1	0.212154	0.200983	0.0111712				0.1	9.45768	10.6503	-1.19266				0.1	1.0662	1.0885	-0.0222985
0.15	0.140551	0.126533	0.014018				0.15	0.155637	0.133082	0.0225558				0.15	0.274986	0.256939	0.0180475				0.15	7.39316	8.10605	-0.712881				0.15	1.04621	1.05654	-0.0103308
0.2	0.160648	0.146398	0.0142495				0.2	0.18301	0.157055	0.0259548				0.2	0.31778	0.299563	0.0182164				0.2	6.4714	6.94108	-0.469678				0.2	1.03774	1.03705	0.000694533
0.25	0.175852	0.160194	0.0156585				0.25	0.203815	0.174419	0.0293959				0.25	0.355898	0.333935	0.0219629				0.25	5.90102	6.33467	-0.433655				0.25	1.02556	1.02769	-0.00212999
0.3	0.187398	0.171115	0.0162831				0.3	0.216931	0.188924	0.0280072				0.3	0.383821	0.367779	0.0160416				0.3	5.53014	5.92662	-0.396485				0.3	1.01633	1.01988	-0.00355143
0.35	0.196131	0.179891	0.0162397				0.35	0.225664	0.19919	0.0264745				0.35	0.410423	0.396627	0.0137965				0.35	5.28337	5.6392	-0.355831				0.35	1.01475	1.015	-0.000258084
0.4	0.204446	0.187284	0.017162				0.4	0.230941	0.207356	0.0235848				0.4	0.43336	0.423821	0.00953852				0.4	5.07648	5.4192	-0.342718				0.4	1.01095	1.01157	-0.000622124
0.45	0.210831	0.193539	0.0172922				0.45	0.235622	0.212537	0.023085				0.45	0.454019	0.4473	0.00671875				0.45	4.91852	5.24898	-0.330464				0.45	1.00866	1.00915	-0.000497625
0.5	0.217022	0.198992	0.0180303				0.5	0.239962	0.217171	0.0227909				0.5	0.475598	0.471481	0.00411714				0.5	4.78266	5.10505	-0.322392				0.5	1.00716	1.00753	-0.000374862

## Sheet: Local graph theory indicators
DC								NE
chanel	Post	Pre	difference value(post-pre)					chanel	Post	Pre	difference value(post-pre)
'FP1'	1.67815	1.63254	0.0456049					'FP1'	0.0709102	0.0658066	0.00510363
'FPZ'	1.68139	1.67886	0.00253218					'FPZ'	0.0707592	0.0645789	0.0061803
'FP2'	1.52353	1.64854	-0.125008					'FP2'	0.0667571	0.0629715	0.00378553
'AF3'	1.79722	1.75602	0.0411925					'AF3'	0.075102	0.0672975	0.00780454
'AF4'	1.6188	1.68935	-0.0705506					'AF4'	0.0707195	0.0680546	0.00266484
'F7'	1.88077	1.55264	0.328124					'F7'	0.075109	0.0641017	0.0110073
'F5'	1.82302	1.65064	0.17238					'F5'	0.0753893	0.0673969	0.00799249
'F3'	1.85599	1.74608	0.109905					'F3'	0.0773192	0.0680871	0.00923214
'F1'	1.85655	1.86531	-0.00876135					'F1'	0.0771536	0.0704605	0.00669314
'FZ'	1.84924	1.92712	-0.0778811					'FZ'	0.0762242	0.0711246	0.00509951
'F2'	1.85306	1.94224	-0.0891791					'F2'	0.0766364	0.0723375	0.00429888
'F4'	1.83236	1.97164	-0.139281					'F4'	0.0753226	0.0727178	0.0026048
'F6'	1.83137	1.89314	-0.0617779					'F6'	0.0735226	0.0707232	0.00279939
'F8'	1.83025	1.65114	0.179108					'F8'	0.0733005	0.0659786	0.00732191
'FC5'	1.87552467288498	1.60161	0.273914					'FC5'	0.07684	0.0675133	0.00932668
'FC3'	2.01918	1.79026	0.228914					'FC3'	0.0799901	0.069717	0.010273
'FC1'	2.04666	1.9478	0.0988605					'FC1'	0.0799439	0.0722886	0.00765532
'FCZ'	2.03835	1.92773	0.110613					'FCZ'	0.0804947	0.0731193	0.00737542
'FC2'	2.079	2.10799	-0.0289881					'FC2'	0.0807882	0.0745416	0.00624658
'FC4'	2.07338	2.13404	-0.0606593					'FC4'	0.0797242	0.0749426	0.00478165
'FC6'	2.08946	1.87726	0.212203					'FC6'	0.0786106	0.0698277	0.00878286
'T7'	1.79725	1.40277	0.394482					'T7'	0.0738208	0.0605811	0.0132398
'C5'	1.83764	1.60061	0.237026					'C5'	0.0766349	0.0680384	0.00859651
'C3'	2.19522	1.75816	0.437062					'C3'	0.0811463	0.0697748	0.0113715
'C1'	2.22143	1.99387	0.227563					'C1'	0.0822987	0.0736848	0.00861394
'CZ'	2.19588	2.14671	0.0491734					'CZ'	0.0817554	0.0751053	0.00665012
'C2'	2.3657	2.19824	0.167455					'C2'	0.0829433	0.0760496	0.00689368
'C4'	2.48194	2.13938	0.342557					'C4'	0.0836234	0.0745225	0.00910096
'C6'	2.35717	1.77541	0.581761					'C6'	0.0811069	0.0687091	0.0123978
'T8'	2.15698	1.49574	0.661241					'T8'	0.0771508	0.0631953	0.0139555
'TP7'	1.4566	1.44768	0.00892066					'TP7'	0.0639552	0.0596381	0.00431712
'CP5'	1.82948	1.54775	0.281729					'CP5'	0.0758896	0.0665578	0.00933176
'CP3'	2.29372	1.9401	0.353625					'CP3'	0.0820835	0.0725634	0.00952001
'CP1'	2.33035	2.04888	0.281471					'CP1'	0.0827401	0.0739163	0.00882375
'CPZ'	2.24573	2.18021	0.0655223					'CPZ'	0.0817493	0.0756227	0.00612657
'CP2'	2.25549	2.21012	0.0453706					'CP2'	0.0798491	0.076	0.00384914
'CP4'	2.559	2.25764	0.301364					'CP4'	0.0837742	0.07601	0.00776415
'CP6'	2.51185	1.99307	0.518783					'CP6'	0.0816326	0.0730473	0.00858526
'TP8'	2.25354	1.61866	0.63488					'TP8'	0.0773968	0.0656356	0.0117611
'P7'	1.45396	1.5078	-0.0538427					'P7'	0.0621483	0.0621872	-3.89329e-05
'P5'	1.58732	1.68998	-0.102653					'P5'	0.0668052	0.065972	0.000833186
'P3'	2.07316	1.8845	0.188661					'P3'	0.0746646	0.0681179	0.00654671
'P1'	2.34106	2.18474	0.156327					'P1'	0.0793062	0.073039	0.00626722
'PZ'	2.41318	2.4076	0.00558752					'PZ'	0.0795999	0.07619	0.00340996
'P2'	2.20337	2.37794	-0.174568					'P2'	0.0748505	0.075775	-0.000924478
'P4'	2.27863	2.14469	0.133941					'P4'	0.0772773	0.0732874	0.00398986
'P6'	2.51908	2.00866	0.510428					'P6'	0.0797435	0.0708484	0.00889507
'P8'	2.58459	1.90988	0.674711					'P8'	0.0808818	0.0697547	0.011127
'PO7'	1.48731	1.45213	0.035186					'PO7'	0.0611875	0.0616579	-0.000470466
'PO3'	1.99709	1.84322	0.153873					'PO3'	0.0722549	0.0675161	0.00473884
'POZ'	2.56416	2.17218	0.391977					'POZ'	0.0793122	0.0733072	0.00600492
'PO4'	2.26795	1.95091	0.317037					'PO4'	0.0773594	0.0700036	0.00735586
'PO8'	2.37758	1.79243	0.585154					'PO8'	0.0783516	0.0684901	0.00986148
'O1'	1.53787	1.41445	0.12342					'O1'	0.0622906	0.0599072	0.00238342
'OZ'	2.09489	1.75447	0.340417					'OZ'	0.0728694	0.0640832	0.00878624
'O2'	2.21399	1.95999	0.254004					'O2'	0.0731326	0.0680728	0.00505985
